# Supplementary material for: Serum P-Cresyl Sulfate Level Is an Independent Marker of Peripheral Arterial Stiffness as Assessed Using Brachial-Ankle Pulse Wave Velocity in Patients with Non-Dialysis Chronic Kidney Disease Stage 3 to 5
Source: Toxins (Basel). 2022 Apr 16;14(4):287. doi: 10.3390/toxins14040287 (PMC9032097; doi:10.3390/toxins14040287)
Supplement: Supplementary file 1 [file toxins-14-00287-s001.zip]

Archive with 1 entries (1 files):
- toxins-1666719-supplementary.pdf
